# Supplementary material for: Pediatric kidney transplantation in Europe, a clinical snapshot pilot
Source: Front Pediatr. 2024 Oct 24;12:1432027. doi: 10.3389/fped.2024.1432027 (PMC11540619; doi:10.3389/fped.2024.1432027)
Supplement: Supplementary file 1 [file Table1.xlsx]

## Sheet: Blad1
	Total, N=439	c1, N=30	c2, N=30	c3, N=30	c4, N=30	c5, N=30	c6, N=30	c7, N=30	c8, N=30	c9, N=30	c10, N=11	c11, N=30	c12, N=30	c13, N=30	c14, N=30	c15, N=30
Descriptive characteristics
Years transplantations were performed in	2011-2023	2020-2023	2013-2023	2018-2022	2015-2022	2018-2023	2019-2023	2020-2021	2015-2023	2019-2023	2011-2022	2016-2022	2017-2021	2021-2022	2015-2023	2014-2023
Number of transplantations per year, median [total range]	4 [1-29]	8 [7-9]	3 [1-5]	6 [5-8]	3 [1-7]	6 [1-10]	5 [1-12]	15 [15-17]	4 [1-5]	7 [2-8]	1 [1-3]	3 [1-7]	5 [2-10]	15 [1-29]	3 [1-9]	4 [1-5]
Follow-up time in months, median [total range]	26 [1-140]	12 [1-37]	46 [1-112]	25 [1-57]	35 [1-96]	24 [1-52]	28 [1-47]	20 [9-33]	55 [ 2-95]	14 [1-39]	44 [14-140]	62 [11-85]	41 [2-61]	2 [1-14]	20 [2-89]	31 [1-104]
Recipient/transplantation characteristics
Recipient age, median [total range]	12 [1-19)	12 [1-17)	13 [3-17)	15 [5-18)	13 [3-18)	13 [2-18)	14 [3-19)	12 [3-18)	10 [4-19)	12 [1-19)	14 [5-19)	6 [2-16)	13 [4-18)	12 [2-18)	12 [3-18)	15 [15-19)
Male seks, N (%)	270 (62%)	19 (63%)	22 (73%)	22 (73%)	18 (60%)	11 (37%)	18 (60%)	23 (77%)	16 (53%)	22 (73%)	11 (61%)	16 (53%)	19 (63%)	17 (57%)	16 (53%)	20 (65%)
Living donor, N (%)	124 (28%)	11 (37%)	12 (40%)	2 (7%)	2 (7%)	6 (20%)	11 (37%)	5 (17%)	8 (27%)	1 (3%)	4 (22%)	16 (53%)	27 (90%)	21 (70%)	4 (13%(	6 (19%)
Deceased donor, N (%)	301 (69%)	19 (63%)	18 (60%)	28 (93%)	23 (77%)	24 (80%)	18 (60%)	25 (83%)	15 (50%)	29 (97%)	14 (78%)	14 (47%)	2 (7%)	9 (30%)	26 (87%)	24 (81%)
Transplantation after dialysis, N (%)	336 (77%)	24 (80%)	23 (77%)	28 (93%)	28 (93%)	13 (43%)	15 (50%)	25 (83%)	29 (97%)	23 (77%)	15 (83%)	19 (63%)	17 (57%)	27 (90%)	26 (87%)	24 (77%)
Pre-emptive transplantation, N (%)	97 (22%)	6 (20%)	7 (23%)	2 (7%)	2 (7%)	16 (53%)	15 (50%)	5 (17%)	0 (0%)	7 (23%)	3 (17%)	11 (37%)	13 (43%)	3 (10%)	4 (13%)	3 (10%)
First transplantation, N (%)	396 (90%)	28 (93%)	28 (93%)	27 (90%)	26 (87%)	28 (93%)	21 (70%)	27 (90%)	28 (93%)	26 )87%)	16 (89%)	28 (93%)	28 (93%)	27 (90%)	28 (93%)	29 (97%)
Retransplantation, N (%)	42 (10%)	2 (7%)	2 (7%)	3 (10%)	4 (13%)	2 (7%)	9 (30%)	3 (10%)	2 (7%)	4 (13%)	2 (11%)	2 (7%)	2 (7%)	2 (7%)	2 (7%)	1 (3%)
Urological underlying disease, N (%)	150 (34%)	7 (23%)	13 (43%)	7 (23%)	13 (43%)	9 (30%)	10 (33%)	16 (53%)	5 (17%)	16 (53%)	5 (28%)	6 (20%)	9 (30%)	10 (33%)	12 (40%)	12 (39%)
Nephrological underlying disease, N (%)	282 (64%)	23 (77%)	17 (57%)	23 (77%)	17 (57%)	21 (70%)	17 (57%)	13 (43%)	25 (83%)	13 (43%)	13 (72%)	24 (80%)	21 (70%)	18 (60%)	18 (60%)	18 (61%)
Number of HLA mismatches, median [total range]	3 [0-6]	4 [1-6]	2 [1-4]	3 [1-4]	3 [1-5]	5 [1-6]	3 [2-5]	5 [0-6]	4 [2-5]	4 [1-6]	3 [1-4]	3 [1-6]	3 [1-6]	3 [0-5]	4 [0-6]	3 [2-3]
Surgical parameters
Intra-abdominal placement, N (%)	29 (7%)	2 (7%)	0 (0%)	2 (7%)	0 (0%)	0 (0%)	2 (7%)	0 (0%)	4 (13%)	1 (3%)	7 (39%)	0 (0%)	10 (33%)	1 (3%)	0 (0%)	0 (0%)
Duration of cold ischemia time in minutes, median [total range] (IQR)	627 [2-1000] (190-857)	701 [61-1000] (174-860)	498 [46-1000] (154-858)	777 [185-1000] (680-894)	780 [46-1000] (445-949)	474 [105-1000] (227-720)	600 [2-1000] (99-855)	835 [90-1000] (490-1000)	850 [22-1000] (416-1000)	645 [120-1000] (360-780)	720 [50-960] (510-840)	207 [98-1000] (154-690)	144 [38-771] (121-199)	645 [185-1000] (265-768)	720 [155-1000] (210-1000)	534 [121-977] (165-827)
Duration of warm ischemia time in minutes, median [total range] (IQR)	40 [2-600] (27-55)	35 [21-59] (31-43)	20 [9-53] (17-28)	missing data	46 [27-72] (34-54)	15 [2-540] (5-55)	45 [38-80] (40-50)	25 [4-99] (7-60)	48 [24-87] (33-65)	70 [52-90] (60-85)	missing data	33 [22-83] (26-46)	33 [2-61] (27-47)	missing data	missing data	missing data
Graft function
Creatinine clearance at discharge in ml/min/1.73m2, median [total range]	81 [6-90]	81 [14-90]	74 [38-90]	80 [47-90]	68 [16-90]	75 [8-90]	90 [12-90]	79 [10-90]	90 [12-90]	81 [40-90]	80 [8-90]	80 [30-90]	77 [49-90]	90 [6-90]	63 [16-90]	75 [8-90]
Graft detoriation in ml/min/1.73m2/year, median [range]	-2 [-43-78]	-4 [-40-26]	-1 [-41-21]	-3 [-43-2]	0 [-31-45]	1 [-18-23]	0 [-22-78]	-3 [-29-31]	-1 [-38-7]	-2 [-30-28]	-5 [-12-13]	0 [-17-23]	-5 [-26-13]	-9 [-27-27]	0 [-29-37]	-9 [-33-12]
Outcome
Patient death, N (%)	7 (2%)	2 (7%)	1 (3%)	0 (0%)	0 (0%)	0 (0%)	0 (0%)	0 (0%)	0 (0%)	1 (3%)	1 (6%)	0 (0%)	1 (3%)	0 (0%)	0 (0%)	1 (3%)
Graft loss, N (%)	17 (4%)	0 (0%)	1 (3%)	0 (0%)	4 (13%)	1 (3%)	0 (0%)	3 (10%)	1 (3%0	1 (3%)	3 (17%)	0 (0%)	0 (0%)	1 (3%)	0 (0%)	2 (7%)
